# Supplementary material for: Comparison of perceived stress and oral health status using perceived stress scale and DMFT index between healthy, undiagnosed hypertensive, and known hypertensive dental patients
Source: PLoS One. 2024 Oct 10;19(10):e0311645. doi: 10.1371/journal.pone.0311645 (PMC11469613; doi:10.1371/journal.pone.0311645)
Supplement: S1 Dataset — (XLSX) [file pone.0311645.s001.xlsx]

## Sheet: Sheet1
Group	MAP	DMFT	PSS10
1	89.67	8	22
1	91.67	2	10
1	88.67	3	12
1	92	4	13
1	92.33	4	13
1	90	8	21
1	88.33	5	20
1	87.33	8	20
1	88	8	22
1	91	3	11
1	89.33	3	12
1	92	4	13
1	92.33	4	13
1	89.33	8	21
1	88.33	5	20
1	90	8	20
1	90.67	12	23
1	92	4	24
1	90.67	6	22
1	91.67	4	20
1	87.33	12	21
1	87	7	22
1	90	5	10
1	85.33	4	20
1	92	6	12
1	84	6	11
1	89.67	10	23
1	91.33	4	24
1	91	6	22
1	86.67	4	20
1	87	9	21
1	86.33	7	22
1	90	5	10
1	84	4	20
1	89.33	6	12
1	84	6	11
2	100.67	11	24
2	103	12	27
2	105.67	13	18
2	110.33	28	21
2	108	19	26
2	104	7	22
2	109	10	18
2	108.33	5	19
2	100	7	21
2	105.33	8	20
2	101.33	11	24
2	102	13	27
2	106.67	13	18
2	109.67	26	21
2	109.33	19	26
2	104.67	8	22
2	109	12	18
2	108.33	5	19
2	100	6	21
2	105.33	9	20
2	100	16	24
2	105.33	3	28
2	110	18	25
2	96.67	6	21
2	99.33	12	16
2	103.33	4	20
2	127	14	15
2	105.33	9	24
2	100.67	16	24
2	106	2	11
2	109.67	20	25
2	96.67	6	21
2	104.67	12	16
2	104	4	18
2	112.67	14	15
2	106	8	24
3	123	12	22
3	117.33	10	25
3	105.67	2	23
3	97.67	7	19
3	97.67	8	24
3	101.67	8	19
3	113	13	22
3	113.67	10	25
3	110.33	2	23
3	98.33	7	19
3	97	9	24
3	101.67	9	19
3	98.67	4	21
3	118.67	11	25
3	140.33	13	20
3	116.67	27	27
3	98	5	21
3	116.67	10	23
3	84	1	22
3	96.67	5	21
3	105	10	19
3	95.33	9	19
3	96.67	7	19
3	96.67	12	25
3	98	4	21
3	110	11	25
3	120	13	20
3	113.33	27	27
3	98.67	5	21
3	111.67	10	23
3	86.67	2	22
3	98	4	21
3	105	9	18
3	95.33	10	19
3	97	7	17
3	98.33	11	25
